# Supplementary material for: Characterisation of Fasting and Postprandial NMR Metabolites: Insights from the ZOE PREDICT 1 Study
Source: Nutrients. 2023 Jun 5;15(11):2638. doi: 10.3390/nu15112638 (PMC10255657; doi:10.3390/nu15112638)
Supplement: Supplementary file 1 [file nutrients-15-02638-s001.zip]

Archive with 1 entries (1 files):
- nutrients-2369798-supplementary.xlsx
